# Supplementary material for: Resuspended Nano-Minerals in Coal Ash: A Potential Factor in Elevated Lung Cancer Rates in Xuanwei and Fuyuan, Yunnan, China
Source: Toxics. 2024 Dec 19;12(12):919. doi: 10.3390/toxics12120919 (PMC11728513; doi:10.3390/toxics12120919)
Supplement: Supplementary file 1 [file toxics-12-00919-s001.zip]

Archive with 1 entries (1 files):
- toxics-3351613-supplementary.pdf
